# Supplementary material for: Camrelizumab Plus Nab-paclitaxel in Patients with Previously Treated Advanced Urothelial Carcinoma: A Multicenter Phase II Study
Source: Cancer Commun (Lond). 2026 Apr 21;46:0025. doi: 10.34133/cancomm.0025 (PMC13096681; doi:10.34133/cancomm.0025)
Supplement: Supplementary 1 — Tables S1 to S3 Figs. S1 to S5 CONSORT checklist [file cancomm.0025.f1.zip]

Archive with 3 entries (3 files):
- CANCOMM-D-25-00285-R4-Supplementary-marked.docx
- CANCOMM-D-25-00285-Supplementary-Final.docx
- CONSORT_checklist.docx
